# Supplementary material for: Chromatin interaction maps identify Wnt responsive cis-regulatory elements coordinating Paupar-Pax6 expression in neuronal cells
Source: PLoS Genet. 2022 Jun 16;18(6):e1010230. doi: 10.1371/journal.pgen.1010230 (PMC9202886; doi:10.1371/journal.pgen.1010230)
Supplement: S1 Table — (XLSX) [file pgen.1010230.s004.xlsx]

## Sheet: S1 Table
S1 Table: Determination of ligation and capture frequencies for NG Capture-C experiment
Library	Mapped fragments	Capture-containing reads entering analysis	Capture-and-reporter-containing reads entering analysis
Neu_1	24338797	9054916	2909774
Neu_2	20809213	7883527	2240099
ESC_1	31851798	12891663	4267849
ESC_2	19066271	7592251	1862903
NSC_1	12758354	4826167	1032113
NSC_2	25178458	9557814	2819356
N2A_1	13501231	4702648	1592115
N2A_2	21083867	7322234	2307236
		reads w/ captures per mapped fragments	reads w/ reporters & captures per reads w/ captures
		0.372036	0.321347
		0.378848	0.284149
		0.404739	0.331055
		0.398203	0.245369
		0.378275	0.213858
		0.379603	0.294979
		0.348313	0.338557
		0.347291	0.3151
		0.375913	0.293052
		37.6% capture frequency ie. 37.6% mapped	29.3% of captured fragments ligated to a reporter
		reads contain a bait	(ligation frequency)
