# Supplementary material for: Chromatin interaction maps identify Wnt responsive cis-regulatory elements coordinating Paupar-Pax6 expression in neuronal cells
Source: PLoS Genet. 2022 Jun 16;18(6):e1010230. doi: 10.1371/journal.pgen.1010230 (PMC9202886; doi:10.1371/journal.pgen.1010230)
Supplement: S2 Table — (XLSX) [file pgen.1010230.s005.xlsx]

## Sheet: S2 Table
S2 Table: Number of unique interactions with each promoter viewpoint
Library	PauparTSS	PAX6 P1	PAX6 P0	SOX2TSS
Neu_1	43167	40020	40974	43662
Neu_2	28307	23501	25530	26285
NSC_1	12714	11686	11033	11835
NSC_2	37672	32266	31652	34489
N2A_1	29797	29429	27261	22971
N2A_2	38066	36599	33009	27867
ESC_1	71649	60331	64538	76958
ESC_2	28085	23167	25167	29330
