# Supplementary material for: Chromatin interaction maps identify Wnt responsive cis-regulatory elements coordinating Paupar-Pax6 expression in neuronal cells
Source: PLoS Genet. 2022 Jun 16;18(6):e1010230. doi: 10.1371/journal.pgen.1010230 (PMC9202886; doi:10.1371/journal.pgen.1010230)
Supplement: S4 Table — (XLSX) [file pgen.1010230.s007.xlsx]

## Sheet: S4 Table
S4 Table: Permutation Testing reveals significant overlap between NG Capture-C chromatin interactions with the Pax6 promoters and H3K4me1 mouse forebrain ChIP-seq peaks
No of overlaps with actual peaks - ESC						No of overlaps with actual peaks - E12.5 mouse forebrain
viewpoint	EScells	Nst	Neu	N2a		viewpoint	EScells	Nst	Neu	N2a
PauparTSS	4	1	4	5		PauparTSS	22	10	14	16
PAX6TSSPAX6P0	6	5	6	5		PAX6TSSPAX6P0	23	21	18	20
PAX6P1	8	8	8	5		PAX6P1	34	26	29	20
Mean overlap with randomised peaks - ESC						Mean overlap with randomised peaks - E12.5 mouse forebrain
viewpoint	EScells	Nst	Neu	N2a		viewpoint	EScells	Nst	Neu	N2a
PauparTSS	4.6	2.58	3.58	3.69		PauparTSS	16.72	9.23	14.75	15.41
PAX6TSSPAX6P0	4.23	4.21	3.81	3.85		PAX6TSSPAX6P0	10.55	9.47	9.71	9.87
PAX6P1	6.26	4.68	4.76	3.6		PAX6P1	20.34	14.97	15.59	12.66
Rank of actual overlaps - ESC						Rank of actual overlaps - E12.5 mouse forebrain
viewpoint	EScells	Nst	Neu	N2a		viewpoint	EScells	Nst	Neu	N2a
PauparTSS	31	8	48	74		PauparTSS	85	58	47	57
PAX6TSSPAX6P0	76	59	77	66		PAX6TSSPAX6P0	99	99	96	96
PAX6P1	74	94	92	73		PAX6P1	99	99	99	96
								red = significant p<0.05
