# Supplementary material for: Chromatin interaction maps identify Wnt responsive cis-regulatory elements coordinating Paupar-Pax6 expression in neuronal cells
Source: PLoS Genet. 2022 Jun 16;18(6):e1010230. doi: 10.1371/journal.pgen.1010230 (PMC9202886; doi:10.1371/journal.pgen.1010230)
Supplement: S5 Table — (XLSX) [file pgen.1010230.s008.xlsx]

## Sheet: S5 Table
S5 Table: Interactions between the indicated viewpoints and reporter fragments that overlap the Paupar genomic locus
viewpoint	cellType	fragmentAddress (mm10)
PauparTSS	ESC	chr2:105656696-105659412
PauparTSS	ESC	chr2:105659415-105660479
PauparTSS	NSC	chr2:105656696-105659412
PauparTSS	NSC	chr2:105659415-105660479
PauparTSS	Neuron	chr2:105656696-105659412
PauparTSS	Neuron	chr2:105659415-105660479
PauparTSS	N2A	chr2:105656696-105659412
PauparTSS	N2A	chr2:105659415-105660479
PAX6TSSPAX6P0	NSC	chr2:105659415-105660479
PAX6TSSPAX6P0	NSC	chr2:105660482-105660582
PAX6TSSPAX6P0	NSC	chr2:105660585-105660701
PAX6TSSPAX6P0	Neuron	chr2:105659415-105660479
PAX6TSSPAX6P0	N2A	chr2:105659415-105660479
PAX6P1	ESC	chr2:105659415-105660479
