# Supplementary material for: Chromatin interaction maps identify Wnt responsive cis-regulatory elements coordinating Paupar-Pax6 expression in neuronal cells
Source: PLoS Genet. 2022 Jun 16;18(6):e1010230. doi: 10.1371/journal.pgen.1010230 (PMC9202886; doi:10.1371/journal.pgen.1010230)
Supplement: S6 Table — (XLSX) [file pgen.1010230.s009.xlsx]

## Sheet: S6 Table
S6 Table: Number of replicated interactions in different cell types
Viewpoint	Only in neuronal cells	Only in ES cells	In all cells	Total
Paupar	14	8	45	67
Pax6 P0	7	3	35	45
Pax6 P1	9	8	39	56
Total	30	19	119	168
