# Supplementary material for: Chromatin interaction maps identify Wnt responsive cis-regulatory elements coordinating Paupar-Pax6 expression in neuronal cells
Source: PLoS Genet. 2022 Jun 16;18(6):e1010230. doi: 10.1371/journal.pgen.1010230 (PMC9202886; doi:10.1371/journal.pgen.1010230)
Supplement: S7 Table — (XLSX) [file pgen.1010230.s010.xlsx]

## Sheet: S7 Table
S7 Table: Bioinformatics identification of transcription factor motifs
motif	count		TCF7L2 (MA-05231) motif locations
KLF5	60
SP1	52		Identifier	Name	Strand	Sequence	Value	Score	fragmentAddress	motifAddress
Etv2	50		MA-05231	TCF7L2	1	TTACTTGAAAGTAG	0.0161	819	chr2:105668582-105668961	chr2:105668619-105668632
ZNF263	45		MA-05231	TCF7L2	-1	GGACTTTGATTTTC	0.242	15991	chr2:105647999-105648263	chr2:105648024-105648037
KLF14	39		MA-05231	TCF7L2	1	CGAGATGAAAGCAA	0.0665	3560	chr2:105652489-105653414	chr2:105653397-105653410
ZNF384	38		MA-05231	TCF7L2	1	AAAAATCAAAGCAA	0.242	15991	chr2:105653921-105654101	chr2:105654009-105654022
MZF1	37		MA-05231	TCF7L2	1	TCACATGAAAGCTG	0.0363	1885	chr2:105654559-105655577	chr2:105654610-105654623
FOXA1	37		MA-05231	TCF7L2	-1	ATCCTTTCAACTGA	0.0215	1098	chr2:105656697-105659412	chr2:105657135-105657148
KLF16	36		MA-05231	TCF7L2	1	ATAACTCAAAGCCA	0.0215	1098	chr2:105656697-105659412	chr2:105657566-105657579
SP3	36		MA-05231	TCF7L2	-1	AGGCTTTGAACAAA	0.0191	976	chr2:105656697-105659412	chr2:105657673-105657686
Bcl6	36		MA-05231	TCF7L2	-1	TCGCTTTCATCATG	0.0161	819	chr2:105656697-105659412	chr2:105657736-105657749
Smad4	36		MA-05231	TCF7L2	-1	AGCCTTTGAGCCAT	0.0161	819	chr2:105656697-105659412	chr2:105659091-105659104
EHF	35		MA-05231	TCF7L2	-1	AGACTTTGATTTTT	0.242	15991	chr2:105671154-105672145	chr2:105672101-105672114
MEIS1	35		MA-05231	TCF7L2	1	GAAGGTCAAAGGAT	0.0665	3560	chr2:105655682-105656047	chr2:105655796-105655809
Maz	34		MA-05231	TCF7L2	1	CAAAATCAAAGTGT	0.164	9801	chr2:105699829-105700000	chr2:105699926-105699939
ZNF467	34
AR-halfsite	34
ELF5	34
Gfi1	34
Sox3	34
HOXD13	33
SP2	32
IRF1	32
SPIB	31
Atoh1	30
ZNF416	30
E2F6	29
ZNF740	29
GSC	28
Foxd3	28
NF1-halfsite	27
Tcf12	27
Sox6	27
SP8	25
PRDM1	25
Pitx1	25
E2A	25
Ptf1a	25
GATA3	25
Nr5a2	25
Egr1	24
EBF1	24
Gfi1b	24
Foxo1	23
Arid3a	23
IRF2	22
MAFG::NFE2L1	22
MEIS3	22
TEAD4	22
STAT6	22
Smad3	21
NFATC1	21
Nkx2.2	21
FOXK2	21
Meis1	21
ZNF711	20
PU.1-IRF	20
LIN54	20
Lhx8	20
RUNX1	20
FOXC2	19
TFAP2B	19
ETS1	19
Sox2	19
TFAP2A	19
PITX3	19
NFATC3	19
Fox:Ebox	19
OTX2	19
THRb	19
bZIP:IRF	19
DMRT6	19
MZF1(var.2)	18
2006-10-01	18
ZNF354C	18
RBPJ	18
TFAP2C	18
Rbpj1	18
TCF3	18
ZNF189	18
Tbox:Smad	18
FOXP1	18
CHR	18
HOXB13	18
BMYB	18
FOXC1	17
Sox4	17
TCF4	17
VDR	17
MafF	17
Atf1	17
FOXM1	17
FOXL1	17
Foxa2	17
Foxj3	17
IRF:BATF	17
PDX1	17
Sox10	17
DMRT1	17
NOTO	17
HOXA2	17
RAR:RXR	16
CDX4	16
SMAD2::SMAD3::SMAD4	16
Znf263	16
POU5F1	16
Nkx6.1	16
Nkx2-5(var.2)	16
AP-2gamma	16
Pparg::Rxra	16
Gata4	16
AP-2alpha	16
GRE	16
Lhx3	16
STAT3	15
KLF3	15
Olig2	15
Hand1::Tcf3	15
SpiB	15
RUNX2	15
ZFX	15
TBX4	15
CRX	15
HIC2	15
GSC2	15
Myod1	15
Myog	15
MEIS2	15
Tcf3	15
ERG	15
NFAT	15
TATA-Box	15
NFAT5	15
ZBTB18	14
Klf9	14
EGR4	14
Stat5a::Stat5b	14
ZBTB7C	14
THRa	14
Nr2e3	14
TFAP2A(var.2)	14
PU.1	14
ETV6	14
TFAP2C(var.3)	14
Crx	14
Ascl2	14
TFAP2B(var.2)	14
ID4	14
Nkx3.1	14
NFATC2	14
Mouse_Recombination_Hotspot	14
PBX2	14
SNAI2	14
JUNB(var.2)	14
FOXP3	14
Gata1	14
Foxq1	14
NKX2-3	14
MYB	14
Stat3	14
POU4F1	14
TBP	14
Egr2	13
POU5F1B	13
STAT1	13
Klf1	13
EKLF	13
NeuroD1	13
Nr2e1	13
ZBTB12	13
GFY	13
PPARE	13
RXR	13
CEBP:AP1	13
Bapx1	13
Smad2	13
FOXP2	13
Sox17	13
FOXB1	13
TCF7L2	13
SOX15	13
GATA5	13
ARE	13
HNF4a	13
PR	13
ISRE	13
Esrrb	13
RORA	13
Hoxd9	13
PBX1	13
Otx2	13
Ets1-distal	13
HOXB3	13
DUXA	13
SOX10	13
SOX13	13
Stat6	13
Sox15	13
Hoxc9	13
SPDEF	13
KLF10	12
Bhlha15	12
Tcf21	12
KLF9	12
TFAP2A(var.3)	12
Isl1	12
TCF7L1	12
EWS:ERG-fusion	12
KLF4	12
E2F1	12
Erra	12
SPIC	12
c-Jun-CRE	12
FOSL2::JUND(var.2)	12
FOXI1	12
FOXD2	12
NFIA	12
PU.1:IRF8	12
GRHL2	12
NFIX	12
PBX3	12
TEAD	12
Pbx3	12
OTX1	12
CDX1	12
HOXA10	12
Hic1	12
NRL	12
HLF	12
Pit1+1bp	12
Pou5f1::Sox2	12
Brn1	11
Stat4	11
HRE	11
ZSCAN22	11
CEBP:CEBP	11
ZNF415	11
NFAT:AP1	11
ASCL1	11
NR4A1	11
FIGLA	11
TEAD3	11
Mafb	11
JUND(var.2)	11
FOS::JUN(var.2)	11
FOXK1	11
Atf7	11
FOXG1	11
Foxj2	11
TFAP2C(var.2)	11
RORB	11
RORC	11
HNF4G	11
NHLH1	11
COUP-TFII	11
NR4A2	11
Tcf4	11
POU4F3	11
MyoD	11
Ap4	11
EVX2	11
Phox2b	11
SCL	11
LHX2	11
PAX4	11
Myf5	11
Pax7	11
OCT4-SOX2-TCF-NANOG	11
RHOXF1	11
