# Supplementary material for: Chromatin interaction maps identify Wnt responsive cis-regulatory elements coordinating Paupar-Pax6 expression in neuronal cells
Source: PLoS Genet. 2022 Jun 16;18(6):e1010230. doi: 10.1371/journal.pgen.1010230 (PMC9202886; doi:10.1371/journal.pgen.1010230)
Supplement: S8 Table — (XLSX) [file pgen.1010230.s011.xlsx]

## Sheet: S8 Table
S8 Table: Oligonucleotides
NG Capture C Oligos
Pair #1 Paupar TSS
CTGGCTGTGCCGAAGCGGTCCACGGGTGGAAAATCGGCCTCCGTGTACCTGGCGCGAGCATTTTGGTTGCTTTCAGGTTTAATTAACTTTGAACAACAAATATGCTTCGAGTTCTGGATC
GATCCACCATAGGGCTCCGGCTTAAGTCCACCCCTGGATTCGGCCCAACTAGGTGGAAGCTGAAGGAACGTTCCCACGAGGGCTCCCAAGGACAAAGAAGCCAACCAGACCTCATCTTCA
Pair #2 PAX6 P0
ATGAGGGCATTGCTGGCGTGGATATTAAGGAAAGTTAGCGCCTGCCGGAGCACCCTCTTTTCTTATCGTTGACATTTAAACTCTGGGGCAGGTCCTCGCGTAGAACCCGGTTGTCAGATC
GATCCGCGTACTGGATGGCCCCTGAACTCCGCAGGACCTGTTTACTTGAAAGTAGGGGGAGGGGGGCTTAAGCCGAACCTCAGGGAGGACAATACCAGCCAGAGGCAGGCTGGGCGTGTG
Pair # 3 PAX6 P1
GATCAAGTTCGCGGCCGCAGCGCTGGCCGCCGAAGCGCATGGAGCGGGAGACCTCGGCGAGCGCCAGAGCCTAGGAGCGGGGGGCCCAGCGCCGGAGAGAGAAGCCGGGACCCACCGGCA
AGCCATCACCAATCAGCATAGGTGTGCTGGCTGCAGCCACTTCCCCACACTCTTTATCTCTCACTCTCCAGCCGCTGACAGCCCATTTTATTGTCAATCTCTGTCTTCTTCCCAGGGATC
Pair #6 SOX2 TSS
TTTCCAAAAACTAATCACAACAATCGCGGCGGCCCGAGGAGGAGAGCGCCTGTTTTTTCATCCCAATTGCACTTCGCCCGTCTCGAGCTCCGCTTCCCCCCAACTATTCTCCGCCAGATC
GATCGGCTAAAATTACCCTCTCGGGTCCTGGGCAGGCAAGATTCTTGAACCCCTACCCCCGCCCCCAGCCCATTCTCCCACAGCCTGGGCTTGCTTGGTGCCGGCTCCTCGGGTTCGGCG
Expression Analysis
Tcf7L2F	AGTACCACAGCAAGGTCAGC
Tcf7L2R	CTTGACTGTCGGTGTGACGA
PauparF	ACCATCACCCCTGCAATAGTTC
PauparR	AGCAGCCTTTGAGCCATCTC
Pax6F	CACCGCCCTCACCAACAC
Pax6R	TGCATAGGCAGGTTGTTTGC
Pax6P0F	CACCAGACTCACCTGACACC
Pax6P0R	TCACTCCGCTGTGACTGTTC
Pax6P1F	ACAGGAGCCTTGACAACGAC
Pax6P1R	ACTCCGCTGTGACTGTTCTG
TbpF	TCAGTTCTGGAAAAATGGTGTG
TbpR	TGCTGCTAGTCTGGATTGTTCT
GapdhF	TGTGTCCGTCGTGGATCTGA
GapdhR	CCTGCTTCACCACCTTCTTGA
Ascl1F	TCCTACGACCCTCTTAGCCC
Ascl1R	CATTTGACGTCGTTGGCGAG
Klf16F	AGGGAGGCTTTGGGTAATGC
Klf16R	AACCTCAGTCCTTTCCCCCT
Sox6F	AGCCCTTTACAGCTTCAGCA
Sox6R	ACTTCACAGGCTCTGCTGTC
Arid3aF	GAGACCTCGTCCCTATCCGA
Arid3aR	TCCTTGTTACGTCAGGCACC
CRISPRi Oligos (cloning)
sgCRE1F	CACCGGAGACTAGCCTGGGTTCCG
sgCRE1R	AAACCGGAACCCAGGCTAGTCTCC
sgCRE2F	CACCGCTTTCATGTGACTGTCCAG
sgCRE2R	AAACCTGGACAGTCACATGAAAGC
sgCRE3F	CACCGTCTGAAATGTGAAGGTCAA
sgCRE3R	AAACTTGACCTTCACATTTCAGAC
sgCRE5F	CACCGTCCAACAGTTTTTATGTGG
sgCRE5R	AAACCCACATAAAAACTGTTGGAC
sgNeg	CACCGCGCCAAACGTGCCCTGACGG
sgNeg	AAACCCGTCAGGGCACGTTTGGCGC
sgContAF	CACCGTGTGAATATTGACGTGAGC
sgContAR	AAACGCTCACGTCAATATTCACAC
sgContBF	CACCGACGTTGCTATATAAGAACC
sgContBR	AAACGGTTCTTATATAGCAACGTC
TCF7L2 ChIP-qPCR
CRE1F	TGACTCAGAGTTTGCCTCCC
CRE1R	AGAACACCAAGGTTTCAGTCTCA
CRE2F	CTGGAACCTGGAAAGATCCGT
CRE2R	CCATGACAGATGGCAGGACT
CRE3F	AGTCAGAGATGGGAGGTCCTT
CRE3R	CTGTTGAATTCAGGGATGGTGG
CRE4F	CCAACCCAAAGGTACAACAGG
CRE4R	GGTTTCCAAAGCATGGAGCC
CRE5F	AAGTAGCAGCCTTTGAGCCAT
CRE5R	GGGTCTGTCTTGCTGAGGAAC
CRE6F	AAGGAAAGGAAAGGGCACCAT
CRE6R	TGAATCCTGCTCACCGGCTA
CRE7F	TTCGGACCCTATTGATGGTGA
CRE7R	ACACTTACAGCAAGGGCATGT
Cont1F	CCAGCACGAAGCATCACAAT
Cont1R	AAGACTGGCACTTACTCCGTG
Cont2F	TCCAGGTGCTGGACAATGAA
Cont2R	CAACCGTTGGATACCTGCAT
Luciferase and Expression Vectors
Pax6ProLucFOR	AGACGCTAGCAGAAACAGAACCTGGGATTG
Pax6PProLucREV	AGACAGATCTGCTCCGGCAGGCGCTAACTT
PauparflFOR	AGACACTAGTCCGTCTGCATTATTTATGCG
PauparflREV	AGACGAATTCAAGCGGTAATTTATATTTATTG
Gal4DBDFOR	AGACGCGGCCGCATGAAGCTACTGTCTTCTATC
Gal4DBDREV	AGACACTAGTCGATACAGTCAACTGTCTTTG
